# Supplementary material for: ALK mutation dynamics and clonal evolution in a neuroblastoma model exhibiting two ALK mutations
Source: Oncotarget. 2019 Aug 13;10(48):4937–50. doi: 10.18632/oncotarget.27119 (PMC6697636; doi:10.18632/oncotarget.27119)
Supplement: Supplementary file 3 [file oncotarget-10-4937-s003.xlsx]

## Sheet: Feuil1
Supplementary Table 2: Results of the differential analysis of RNA-seq data comparing 58 CLB-MA PT cells with 96 CLB-MA BM cells. Data normalization and differential analysis were performed using the DESeq software
gene	baseMean	log2FoldChange	stat	raw p-value	adjusted p-value
SLFN11	11.5048	-23.2327	-19.5148	8.21508e-85	1.40951e-79
SOBP	11.5126	-10.2845	-10.0356	1.06306e-23	6.07988e-19
PRPH2	50.1457	-9.99182	-9.25195	2.2043e-20	7.56411e-16
PRKAG2	11.0293	-9.90881	-7.20455	5.82379e-13	6.24515e-09
LRRC8C	10.079	-9.24197	-7.92138	2.34885e-15	4.03006e-11
AKR1C3	16.3838	-9.13071	-7.77978	7.26523e-15	1.03878e-10
CENPA	10.9647	-8.97161	-6.30956	2.79836e-10	1.29765e-06
STRA6	20.1491	-8.8982	-10.3766	3.16943e-25	2.719e-20
HEY1	13.6383	-8.28347	-7.44077	1.00104e-13	1.14503e-09
SLC39A14	11.5948	-8.24351	-8.08392	6.27154e-16	1.19561e-11
MAN1A1	15.7202	-8.01593	-8.27317	1.30448e-16	3.1974e-12
HOXD13	11.1453	-7.91427	-7.86653	3.64606e-15	5.68707e-11
PSMD6-AS2	16.5008	-7.62255	-6.1765	6.55367e-10	2.49879e-06
P2RX4	9.49842	-7.5553	-4.78069	1.747e-06	0.00220398
GPT2	9.96043	-7.53926	-7.72491	1.11929e-14	1.47726e-10
LPPR4	10.0438	-7.40627	-6.29866	3.00232e-10	1.35559e-06
LNPEP	15.3842	-7.25701	-5.44446	5.2e-08	0.000108727
SCGN	14.1393	-7.09555	-6.10585	1e-09	3.73285e-06
PDE8A	15.2776	-7.05732	-6.58604	4.51721e-11	2.58349e-07
NPTX2	11.1655	-6.70548	-6.93851	3.96243e-12	3.4e-08
SEMA4F	23.5694	-6.68195	-6.31804	2.64895e-10	1.26249e-06
IFI44	22.6464	-6.62104	-6.89362	5.439e-12	4.24183e-08
TMUB2	12.1862	-6.58444	-6.69802	2.11268e-11	1.39418e-07
AACSP1	9.11645	-6.58194	-7.05537	1.72139e-12	1.64083e-08
SEC24A	11.3839	-6.41239	-7.17329	7.32154e-13	7.38942e-09
FEV	13.6622	-6.35425	-8.19024	2.60711e-16	5.59147e-12
FANCA	19.0835	-6.34749	-6.90583	4.99105e-12	4.07784e-08
OPRM1	10.3388	-6.21849	-6.84702	7.54022e-12	5.39051e-08
TRIM68	6.61107	-6.21172	-5.70635	1.15426e-08	3.00066e-05
ALG2	15.2942	-6.18308	-6.53125	6.52211e-11	3.61e-07
EVI2A	8.21895	-6.10274	-4.69794	2.628e-06	0.00304662
KAT2A	8.6344	-6.10047	-5.78972	7.05024e-09	2.03728e-05
PLCH1	8.54718	-6.04656	-5.56446	2.62962e-08	6.01573e-05
SHQ1	64.3997	-6.03261	-6.66571	2.63395e-11	1.55835e-07
ASXL3	7.0876	-5.99943	-5.11638	3.11449e-07	0.000477118
DUS2L	7.89635	-5.99103	-4.82505	1.39967e-06	0.00180563
RP11-264C15.2	6.27186	-5.98584	-4.32556	1.52147e-05	0.012372
LAMA1	5.99619	-5.92105	-5.55782	2.73171e-08	6.16705e-05
DPH2	6.95952	-5.90915	-4.36768	1.25576e-05	0.0106662
E2F7	16.5466	-5.90702	-6.67722	2.43515e-11	1.49219e-07
MSN	93.6752	-5.86595	-9.40809	5.05215e-21	2.16707e-16
CCDC126	6.60983	-5.84738	-5.90646	3.49535e-09	1.11059e-05
SIRT3	7.37693	-5.83999	-5.20033	1.98934e-07	0.000322004
CD163L1	5.25052	-5.72865	-4.43622	9.15509e-06	0.00844514
ZNF607	7.10699	-5.70396	-4.75138	2.02035e-06	0.00249587
SLC16A2	5.23027	-5.6719	-5.28847	1.23344e-07	0.000222767
RASL11B	5.32766	-5.64107	-3.99197	6.55257e-05	0.0397267
ATP11A	6.65898	-5.63383	-4.89026	1.007e-06	0.00134983
RRP9	5.52129	-5.63009	-4.74922	2.04205e-06	0.00250262
ZNF251	4.90691	-5.62776	-5.3317	9.72961e-08	0.000191882
CPNE7	10.2116	-5.618	-6.37074	1.88119e-10	9.49316e-07
ZBTB41	4.63224	-5.60754	-4.11327	3.90093e-05	0.0265598
QSOX2	7.38344	-5.55995	-4.0383	5.38389e-05	0.0333483
PCYT1B	5.60614	-5.5002	-5.4901	4.01703e-08	8.61533e-05
PILRB	7.98834	-5.46162	-5.36641	8.03188e-08	0.000160242
MSR1	4.16876	-5.45842	-4.29122	1.77693e-05	0.0138581
KDM3A	44.3695	-5.457	-6.80386	1.01853e-11	6.99022e-08
KITLG	4.48849	-5.45344	-3.98798	6.6637e-05	0.0402182
GPR83	5.82821	-5.44299	-4.77188	1.82512e-06	0.00228575
GCH1	9.93187	-5.39012	-5.03342	4.81816e-07	0.000706565
SERPINB6	13.1622	-5.34172	-4.92707	8.34698e-07	0.00116957
MYCBP	4.66168	-5.33846	-3.92867	8.54172e-05	0.047429
RAVER2	8.41885	-5.33655	-5.75043	8.90143e-09	2.42424e-05
CACNG4	4.81294	-5.32929	-5.29522	1.18876e-07	0.000216982
VRK3	32.9553	-5.30536	-5.52084	3.37389e-08	7.5179e-05
LINC00221	4.17883	-5.29626	-5.30015	1.15709e-07	0.000214357
LYPD6	4.35402	-5.28683	-4.14638	3.37776e-05	0.0234633
ZNF449	12.5342	-5.27193	-4.6909	2.72e-06	0.00313217
CYP2U1	4.25452	-5.26335	-4.88016	1.06e-06	0.00140983
ZCCHC8	40.1802	-5.249	-5.73518	9.74068e-09	2.61136e-05
TMTC2	6.36956	-5.24085	-6.11002	1e-09	3.71568e-06
BNIP1	9.14753	-5.23541	-4.15389	3.26867e-05	0.0230793
LRIG3	3.50988	-5.21285	-4.11176	3.92647e-05	0.0266068
MINPP1	7.66709	-5.19634	-6.25179	4.05779e-10	1.74055e-06
JAZF1	41.3739	-5.18054	-6.85276	7.24392e-12	5.39051e-08
CDR2	3.95105	-5.15871	-5.23622	1.63897e-07	0.000275695
FAM101B	5.41109	-5.15513	-5.76271	8.27756e-09	2.32825e-05
BTN2A2	4.79228	-5.14694	-5.06726	4.03575e-07	0.00059693
PIK3CA	20.4719	-5.13909	-6.46146	1.03695e-10	5.56e-07
RPF1	22.0027	-5.13515	-6.21357	5.17938e-10	2.14266e-06
ALKBH8	5.46085	-5.1204	-4.9116	9.03348e-07	0.0012301
RFTN1	5.0428	-5.11971	-3.96648	7.29404e-05	0.0427128
SHROOM3	21.1527	-5.09024	-6.2079	5.36989e-10	2.14266e-06
DLX6	3.89581	-5.08779	-5.93107	3e-09	9.74287e-06
HPS3	12.7907	-5.06338	-5.6454	1.64797e-08	4.03932e-05
ARHGEF3	4.26148	-5.04784	-4.06708	4.76056e-05	0.0304128
AMMECR1L	5.36197	-5.04514	-4.67857	2.88878e-06	0.00328242
C9orf156	3.31414	-5.02175	-4.15776	3.21384e-05	0.0227859
C2orf42	4.87369	-5.01453	-4.09962	4.13837e-05	0.0276282
FAM3C	3.88636	-4.97226	-4.58306	4.58231e-06	0.00474596
ARHGAP31	8.44192	-4.97186	-5.63373	1.76352e-08	4.26165e-05
LRRC42	5.74388	-4.96271	-4.49506	6.95514e-06	0.00674202
PI4K2A	7.41446	-4.95847	-4.54646	5.45557e-06	0.00550265
ERCC6	10.7788	-4.9561	-3.98559	6.73117e-05	0.0402182
KIAA1377	16.6897	-4.93847	-6.68374	2.3292e-11	1.48e-07
PPP3CC	4.09992	-4.93719	-3.97671	6.98763e-05	0.0413417
MSI2	6.70923	-4.91523	-4.65664	3.21408e-06	0.00357693
PLCD4	3.29207	-4.8943	-4.24031	2.23211e-05	0.0168799
TNS3	3.41104	-4.89271	-4.41222	1.02315e-05	0.00928823
TSHZ2	9.01428	-4.8552	-5.56527	2.61745e-08	6.01573e-05
EIF2C2	25.4314	-4.85087	-5.21253	1.86287e-07	0.000304404
UBE2QL1	23.3937	-4.8245	-5.4511	5.00582e-08	0.000106035
DNAJB4	3.9168	-4.81544	-4.39219	1.12217e-05	0.00992458
ADCYAP1	25.2019	-4.80242	-6.28248	3.33205e-10	1.4659e-06
EML6	17.6782	-4.78049	-5.64553	1.64673e-08	4.03932e-05
EFHA2	29.2023	-4.77299	-5.81012	6.24263e-09	1.8467e-05
PRTFDC1	4.24054	-4.76985	-4.08284	4.44895e-05	0.0291349
PLOD1	5.97463	-4.76628	-3.94206	8.07834e-05	0.0457443
EPT1	70.6562	-4.75774	-7.59135	3.16592e-14	3.87998e-10
TPMT	17.4869	-4.73092	-6.04742	1.47185e-09	5.15376e-06
PCDH18	3.97432	-4.72794	-4.51859	6.22542e-06	0.0061387
CDKL5	19.9395	-4.69721	-4.60834	4.059e-06	0.00429898
ISOC1	24.9686	-4.67955	-5.12847	2.92101e-07	0.00045151
YPEL2	3.32443	-4.67683	-3.94645	7.93186e-05	0.0453639
ASH2L	24.1628	-4.67662	-4.6626	3.12237e-06	0.00350146
DIAPH2	5.39867	-4.67301	-4.58948	4.44347e-06	0.00467727
NCOR2	4.93959	-4.66726	-5.98704	2.13696e-09	7.333e-06
CRELD1	7.40831	-4.66673	-3.94918	7.84195e-05	0.0451507
GCDH	6.26498	-4.64892	-5.64843	1.61921e-08	4.03932e-05
BSN	41.456	-4.6269	-6.32854	2.47498e-10	1.21328e-06
ITFG2	20.9181	-4.62656	-5.24261	1.58322e-07	0.000271643
GGA3	6.18859	-4.62068	-4.43853	9.05744e-06	0.00844514
DNAJC25	3.59292	-4.61791	-3.98565	6.72953e-05	0.0402182
CTD-3195I5.1	38.4794	-4.61416	-4.71553	2.41082e-06	0.00283314
PTX3	9.34846	-4.59993	-4.05714	4.96772e-05	0.0312214
FBXW2	3.91562	-4.58816	-4.0943	4.23453e-05	0.0280519
CDIPT	5.26566	-4.587	-3.95192	7.75282e-05	0.0447879
NOS1	2.62231	-4.57868	-4.18496	2.85218e-05	0.0206484
UBA5	21.4037	-4.57192	-6.21139	5.25191e-10	2.14266e-06
KLF3	17.2027	-4.56108	-5.23836	1.62e-07	0.000275221
TMEM45A	20.0605	-4.54712	-4.75121	2.022e-06	0.00249587
RNF115	23.3821	-4.52222	-4.95872	7.09599e-07	0.00101459
KDM1B	6.40709	-4.51685	-3.92406	8.70703e-05	0.047882
ESRRG	2.40108	-4.47177	-4.53583	5.73773e-06	0.00572359
TGIF1	13.1153	-4.45071	-5.25795	1.45669e-07	0.000255034
FAM167A	26.1204	-4.42305	-4.79395	1.63532e-06	0.00207838
WDR5	2.62562	-4.41228	-4.18934	2.79765e-05	0.0203394
C12orf75	4.30302	-4.40557	-3.92459	8.68777e-05	0.047882
KAT2B	11.9845	-4.39203	-4.12698	3.67562e-05	0.0253272
ZNF583	15.7035	-4.38189	-4.72559	2.29452e-06	0.00275305
PDGFRB	2.48988	-4.34976	-4.30905	1.63957e-05	0.0130843
UAP1	10.561	-4.32698	-5.61005	2.02267e-08	4.82003e-05
TFB2M	12.0593	-4.31735	-4.68864	2.7502e-06	0.0031458
CDIP1	20.3985	-4.30469	-4.37056	1.23926e-05	0.0106662
RP11-247C2.2	11.4653	-4.29414	-4.5788	4.6765e-06	0.00477604
PGS1	9.84535	-4.28212	-4.74646	2.07007e-06	0.00251897
KIAA1147	9.23049	-4.26934	-4.16397	3.12765e-05	0.0223596
FAM105B	4.55554	-4.26712	-4.62228	3.79538e-06	0.00409557
ESYT2	6.05531	-4.2419	-4.41851	9.93831e-06	0.00907009
URGCP	4.59277	-4.22599	-4.20386	2.62404e-05	0.0192403
SDC2	3.94937	-4.22542	-4.47513	7.63649e-06	0.0073609
SLC6A6	1.95689	-4.21809	-4.37061	1.23901e-05	0.0106662
DOCK1	5.87086	-4.20769	-3.94337	8.03441e-05	0.0457149
RIMS3	19.5446	-4.19328	-4.43673	9.13374e-06	0.00844514
RAB4A	29.9912	-4.18188	-5.49041	4.00997e-08	8.61533e-05
ARMC10	9.78675	-4.16861	-4.50021	6.78853e-06	0.00661789
NT5DC1	13.483	-4.14109	-4.20487	2.61236e-05	0.0192369
KCNC1	2.34089	-4.13254	-3.9329	8.39287e-05	0.0470594
GFOD2	3.12232	-4.12328	-3.98671	6.69965e-05	0.0402182
TCF19	2.20743	-4.10469	-3.92625	8.6279e-05	0.0477529
SSH1	7.92876	-4.06803	-4.92343	8.50392e-07	0.00117667
PTPN9	25.4119	-4.01488	-4.9262	8.38442e-07	0.00116957
GNPDA2	30.7574	-3.98718	-4.97448	6.54214e-07	0.000943257
AMMECR1	20.5617	-3.97345	-3.97406	7.06573e-05	0.0415175
DACT3	3.11483	-3.95683	-4.21957	2.44768e-05	0.0181031
SART1	2.68821	-3.95197	-4.21955	2.44785e-05	0.0181031
SLC25A32	33.9143	-3.93975	-5.8565	4.72724e-09	1.42295e-05
S100PBP	42.5264	-3.93362	-4.24019	2.23326e-05	0.0168799
EEF2K	7.46118	-3.9328	-4.43087	9.38525e-06	0.00861115
PPP3CB	11.8462	-3.92565	-4.52136	6.14422e-06	0.00609365
FNBP1	23.3541	-3.92397	-5.30971	1.09797e-07	0.000207017
MRPS2	10.4365	-3.92391	-5.26901	1.3716e-07	0.000245139
ACTR8	19.9574	-3.90752	-4.00015	6.33022e-05	0.0386518
RFT1	8.65164	-3.90151	-5.08661	3.64524e-07	0.000548628
MAB21L2	49.0982	-3.89382	-6.39315	1.62498e-10	8.44871e-07
ALKBH1	15.5705	-3.88593	-4.35517	1.32962e-05	0.0110743
FLNA	2.58168	-3.86943	-4.33088	1.48512e-05	0.0121339
RAB34	36.2175	-3.86589	-4.91383	8.93146e-07	0.00122594
TSPAN18	16.5941	-3.86432	-4.36926	1.24668e-05	0.0106662
EXTL3	3.1782	-3.84352	-4.15182	3.29844e-05	0.023194
FAM122B	11.2721	-3.83754	-4.64927	3.33115e-06	0.00364042
RPS6KA3	13.2071	-3.81055	-5.37115	7.82381e-08	0.000157927
ASXL2	14.1448	-3.80962	-4.01773	5.8761e-05	0.0362661
MICALL1	4.89275	-3.78671	-4.29695	1.73163e-05	0.0136915
PTPRE	25.2468	-3.78536	-4.04334	5.26962e-05	0.0328779
ZNF592	3.66996	-3.77789	-4.09535	4.21537e-05	0.0280332
EIF2C4	24.8813	-3.76249	-4.08657	4.3779e-05	0.0288395
PAF1	22.7131	-3.75789	-3.94725	7.90536e-05	0.0453636
DIS3L2	23.2906	-3.73714	-4.39086	1.12905e-05	0.00993423
LIAS	16.4813	-3.73257	-4.10139	4.10681e-05	0.0275246
SPTLC2	36.4893	-3.72536	-5.64638	1.6386e-08	4.03932e-05
E2F8	7.98703	-3.71298	-4.29327	1.76064e-05	0.0138221
AP4B1	38.5246	-3.68984	-4.71214	2.4513e-06	0.00286112
MAGOH	9.54984	-3.68809	-4.14691	3.36986e-05	0.0234633
TIPIN	16.1233	-3.66227	-4.71665	2.39757e-06	0.00283314
TMEM80	7.1118	-3.66137	-4.08609	4.38703e-05	0.0288395
ZBTB5	41.0223	-3.64311	-3.94301	8.04651e-05	0.0457149
EPB41	14.7685	-3.63124	-4.18066	2.9066e-05	0.0209091
SMG5	12.9932	-3.62685	-4.08184	4.4681e-05	0.029149
ARHGAP19	48.1028	-3.62142	-4.39718	1.09666e-05	0.00974923
C3orf62	23.9933	-3.59839	-4.19173	2.76837e-05	0.0202122
NDFIP2	24.1663	-3.58063	-4.90583	9.30325e-07	0.00125686
MZT2A	2.89698	-3.58059	-5.13537	2.81586e-07	0.000443242
RBM10	24.4811	-3.56304	-5.71498	1.1e-08	2.89607e-05
PRMT10	9.12754	-3.52286	-4.54738	5.43173e-06	0.00550265
PATL1	11.9748	-3.51514	-3.98329	6.79672e-05	0.0403514
IL17RD	88.2475	-3.51354	-8.92496	4.45875e-19	1.27503e-14
SESN3	51.5594	-3.50013	-4.73715	2.16744e-06	0.00261888
DBH	58.5512	-3.45711	-5.78797	7.12435e-09	2.03728e-05
RP1-178F10.3	1.57214	-3.44885	-4.01132	6.0379e-05	0.0371312
PCDH17	10.8343	-3.39513	-3.9849	6.75085e-05	0.0402182
PCGF6	32.7635	-3.35095	-4.36401	1.27697e-05	0.0107401
AAMP	27.9722	-3.33261	-4.58242	4.59625e-06	0.00474596
UNC13A	12.5049	-3.33097	-4.04723	5.1827e-05	0.0324536
BAG1	16.7713	-3.32747	-4.44449	8.81e-06	0.00835131
BAG6	28.0482	-3.32456	-5.95724	2.5654e-09	8.46465e-06
LEPR	14.065	-3.30359	-5.39519	6.84512e-08	0.000139816
APC2	4.17482	-3.27506	-4.08077	4.4887e-05	0.0291725
MTX1	23.4961	-3.27215	-4.07448	4.6118e-05	0.0297472
WIPF2	14.1003	-3.24942	-4.3007	1.70261e-05	0.0135244
KLHL5	14.9811	-3.24286	-4.27069	1.9487e-05	0.0149263
PPP2R1B	16.4758	-3.23313	-4.33142	1.48154e-05	0.0121339
SUPT3H	10.7484	-3.22407	-4.14036	3.46755e-05	0.0239899
ME2	43.4086	-3.22404	-4.36804	1.25369e-05	0.0106662
PIGW	62.1658	-3.17831	-4.38914	1.138e-05	0.0099619
KXD1	8.80135	-3.15877	-4.06584	4.78589e-05	0.0304128
ZNF614	21.7785	-3.1583	-3.95905	7.52491e-05	0.0436181
TACC3	3.49506	-3.15208	-4.11389	3.89053e-05	0.0265598
TRIP13	50.1151	-3.14784	-5.14276	2.70727e-07	0.000430095
ARCN1	49.1161	-3.12243	-4.87737	1.07511e-06	0.00141895
TRMT6	37.6513	-3.11334	-4.65261	3.27757e-06	0.00360482
HIST1H3I	1.46957	-3.09365	-4.36869	1.24992e-05	0.0106662
NSUN6	19.9825	-3.07748	-4.71675	2.39647e-06	0.00283314
IMPA1	55.3834	-3.05081	-4.67489	2.94112e-06	0.00331991
REPIN1	36.0226	-3.03586	-4.39724	1.09638e-05	0.00974923
MPST	17.5646	-3.0294	-5.16424	2.41419e-07	0.000387119
NSUN2	8.98597	-3.02097	-4.0672	4.75805e-05	0.0304128
GOPC	51.7587	-3.01491	-4.46116	8.1518e-06	0.00777089
LRBA	362.403	-3.01134	-5.58075	2.39479e-08	5.62861e-05
ATXN7	10.9476	-2.93939	-4.84991	1.23516e-06	0.00160549
UBE2D2	28.2017	-2.93914	-5.29939	1.16189e-07	0.000214357
LTA4H	60.8158	-2.92992	-4.4427	8.88381e-06	0.008375
TMEM184C	79.8173	-2.91626	-3.92996	8.49614e-05	0.047429
POM121C	18.4689	-2.91611	-4.34919	1.36644e-05	0.011326
SEC16A	54.0882	-2.87339	-3.91687	8.97078e-05	0.0490182
CEPT1	26.7358	-2.87333	-4.39965	1.08427e-05	0.00974004
DAZAP1	4.58528	-2.83819	-4.33572	1.45283e-05	0.0119842
RALY	11.0602	-2.78699	-4.35727	1.31693e-05	0.0110222
PMF1	6.08205	-2.7744	-4.15793	3.21142e-05	0.0227859
ATP1A3	2.54606	-2.7349	-4.27076	1.94808e-05	0.0149263
CDC45	79.2597	-2.70587	-4.58137	4.61937e-06	0.00474596
SNRNP35	30.8944	-2.69934	-4.06637	4.77518e-05	0.0304128
RERE	23.934	-2.67031	-5.09658	3.45846e-07	0.000525124
RPIA	4.99231	-2.66751	-4.22718	2.36638e-05	0.0177299
CUL2	41.3111	-2.66659	-4.31856	1.57049e-05	0.0125915
FUT8	73.9093	-2.56105	-3.96472	7.34829e-05	0.042884
ZNF160	18.5291	-2.41121	-4.12603	3.69074e-05	0.0253297
DCAF10	150.983	-2.34986	-4.00738	6.13952e-05	0.0376213
EDEM3	73.1953	-2.31827	-3.93941	8.16824e-05	0.04595
NFIC	27.95	-2.21691	-3.92869	8.54086e-05	0.047429
TBX3	224.243	-2.2063	-4.31978	1.56184e-05	0.0125809
BRD4	11.5654	-2.19607	-4.1802	2.91257e-05	0.0209091
LLGL1	5.70163	-2.17257	-4.50171	6.741e-06	0.00660915
SNORD112_39	188.502	-2.05397	-4.29281	1.76425e-05	0.0138221
METAP2	260.613	-1.95388	-4.25419	2.09805e-05	0.0159989
RUNDC1	22.1355	-1.8993	-4.62766	3.69829e-06	0.00401606
GNRHR2	20.407	-1.736	-4.95396	7.27179e-07	0.00103113
KIAA1919	11.5508	-1.70735	-4.23052	2.33147e-05	0.017545
SMG1	129.451	-1.56925	-4.43954	9.01514e-06	0.00844514
ASTN2	149.799	-1.47659	-5.21517	1.83652e-07	0.000302985
CPT1A	71.7928	-1.43135	-3.97429	7.05883e-05	0.0415175
FMN1	12.882	-1.35012	-4.07786	4.54525e-05	0.0294285
MYCN	966.37	-1.34796	-4.32039	1.55753e-05	0.0125809
FLJ27365	14.2509	-1.34264	-4.54536	5.48418e-06	0.00550265
TWIST1	169.678	-1.29925	-5.75458	8.68586e-09	2.40369e-05
NBAS	8960.9	-1.2536	-4.61286	3.9716e-06	0.0042325
SERPINB9	36.4985	-1.18112	-4.10602	4.02541e-05	0.0270849
L1TD1	9.78623	-1.15523	-4.28401	1.83553e-05	0.0141862
MTRNR2L8	2303.24	-1.06966	-6.09349	1.10476e-09	3.949e-06
MTRNR2L1	615.838	-1.06899	-5.32718	9.97495e-08	0.000194485
SYNPO2	2849.82	-1.03979	-5.25965	1.44333e-07	0.000255034
TCF4	1446.47	-0.97399	-4.46114	8.15241e-06	0.00777089
DDX1	13116.9	-0.863998	-3.91694	8.96811e-05	0.0490182
RPL27A	445.321	-0.79405	-4.05993	4.9088e-05	0.0309645
RPL32	548.513	-0.737625	-3.93949	8.16553e-05	0.04595
HNRNPH1	4594.35	-0.676224	-4.40189	1.07312e-05	0.00969065
RPS25	463.718	-0.572593	-4.11104	3.93885e-05	0.0266068
RPL23	2190.26	-0.544857	-4.86412	1.14965e-06	0.00150575
MAP1B	10470.5	0.714227	5.86768	4.41938e-09	1.35404e-05
STMN2	1569.02	0.954988	4.36619	1.26432e-05	0.0106861
VIP	1198.02	1.76962	5.0842	3.6917e-07	0.00055079
LIMCH1	970.604	1.79892	5.22038	1.78554e-07	0.000297433
DYNC1I2	367.221	1.8609	5.32192	1.02677e-07	0.000196447
PIK3R1	371.961	2.01905	4.65554	3.23136e-06	0.00357693
SCN3B	203.803	2.16689	4.58781	4.47927e-06	0.00468619
PACS2	199.429	2.43873	3.96203	7.43151e-05	0.0432227
GTF3C2	115.542	2.55416	4.82266	1.41658e-06	0.00181382
SRGAP3	87.7621	2.56531	3.99426	6.48977e-05	0.0394855
KIAA1456_2	17.9668	2.58143	5.00984	5.44761e-07	0.000792101
ZNF10	9.08272	3.43825	4.03919	5.3637e-05	0.0333436
CD44	9.11921	3.49167	4.28423	1.83371e-05	0.0141862
SIX3	28.5706	3.65777	5.25287	1.49745e-07	0.000259521
CSGALNACT1	72.3793	3.74759	4.14937	3.33388e-05	0.0233476
PPP2R2B	23.9199	3.77475	4.2235	2.40535e-05	0.0179435
EGLN3	48.0718	4.16679	5.12965	2.9028e-07	0.00045151
MAGI1	29.6278	4.34097	5.49406	3.92807e-08	8.61533e-05
FAM69A	17.8526	4.434	4.06167	4.87234e-05	0.0308479
ZNF560	9.65413	4.62762	4.61758	3.88239e-06	0.00416329
EYA1	24.9104	5.21368	5.9697	2.37696e-09	7.99667e-06
PDE3A	53.7869	5.36005	7.0172	2.2636e-12	2.0441e-08
AXL	7.76951	5.41333	6.17808	6.48867e-10	2.49879e-06
CNTNAP2	7.34285	5.63845	5.32127	1.03e-07	0.000196447
LIX1	55.2576	6.88228	5.88865	3.89355e-09	1.21462e-05
SNCA	11.3809	9.84097	5.39832	6.72695e-08	0.000139058
baseMean: Mean expression in the CLB-MA BM cells
log2FoldChange : log2 of the Fold change of the expression level in CLB-MA PT cells versus CLB-MA BM cells
Genes showing a higher expression in CLB-MA BM cells are shown in blue.
